# Supplementary material for: Development of SSR Markers and Evaluation of Genetic Diversity of Endangered Plant Saussurea involucrata
Source: Biomolecules. 2024 Aug 15;14(8):1010. doi: 10.3390/biom14081010 (PMC11353235; doi:10.3390/biom14081010)
Supplement: Supplementary file 1 [file biomolecules-14-01010-s001.zip]

Archive with 2 entries (2 files):
- 8.14 Supplement Figure S1.pdf
- Characteristics of 18 pairs of polymorphic SSR primers in Saussurea involucrata.xlsx
