# Supplementary material for: Development of SSR Markers and Evaluation of Genetic Diversity of Endangered Plant Saussurea involucrata
Source: Biomolecules. 2024 Aug 15;14(8):1010. doi: 10.3390/biom14081010 (PMC11353235; doi:10.3390/biom14081010)
Supplement: Supplementary file 1 [file biomolecules-14-01010-s001.zip › Characteristics of 18 pairs of polymorphic SSR primers in Saussurea involucrata.xlsx]

## Sheet: Sheet1
Name	Primer Sequences (5’→3’)	Repeat Motif	Ta (◦C)	Ta (◦C)
S4	TAAACGAGACAGCTCGGCTT	(AAACC)7	5-FAM	56
	TGGTTTGGTTTGGTTTGGTT
S10	GCTTTCGAAAACCCTCCACT	(ACAT)7	5-FAM	56
	CTGATTGGTCGAAGCAGGTT
S11	GTGTGCGTGTGTTAAACGGT	(AAT)22	5-FAM	56
	TCGAGTTATTGGGTTGGACC
S15	GTAACGCACAAAACGGAGGT	(TAT)23	5-FAM	56
	AAACACCTTCTCGATGCGAC
S16	CATGACAAGCTCATGCCTCT	(TCT)6	5-FAM	56
	AAGACCCTTCCTGCCTTGAT
S20	TCGAGTTTGCAAGCTAGGGT	(GGC)5	5-FAM	56
	CTTTCTCTTTCGTCGCCATC
S23	TCAAGCAGTCAATCCAGACG	(TGA)6	5-FAM	54
	TTGGAGGAGGTGGAGTATCG
S24	CCAGCAACACTGATGGACAC	(CCA)7	5-FAM	54
	TTTTGTGGAGACCAAGGAGG
S25	ATTGCTGGTTTTGACCTTGC	(TTA)7	5-FAM	54
	AATTCTGTTGCACCACCTCC
S26	TCTACATACGCAGGCTGCAC	(CAT)8	5’-FAM	54
	GTTTTTGATGGATGGATGGG
S29	TTTACTGACCCTGGAGGTGG	(TAT)6	5’-FAM	54
	CCATCAATTTCACCAAACCC
S30	GAAGGCTTTGTCTTGGTTCG	(TCA)6	5’-FAM	54
	TGTATCTGAGGGGGAGCAAC
S31	TGTATCTGAGGGGGAGCAAC	(ATG)8	5’-FAM	54
	GGCTGAAGGCTTTGTCTTTG
S32	TTAGTCGTCTCCCCTGATGG	(TCA)7	5’-FAM	54
	TGTATCTGAGGGGGAGCAAC
S35	TCTTGGTGGGGTTTCTTGTC	(ACAT)5	5’-FAM	54
	GGGATGAAATTTGATGGTGG
S36	ATAAGGGCTGGGTCAACCTC	(CGG)6	5’-FAM	54
	TTCGTTTTCTCGTTATCGCC
S37	TCTGTCTCCCCCTTTTGTTG	(ATC)6	5’-FAM	54
	GAAACCCCAGAAGGAGAACC
S38	TGGTATAGCCTGGGTTTTGC	(CAT)7	5’-FAM	54
	AGTTCTGGGAACATGGATGC
